# Supplementary material for: Ablation of Vitamin D Signaling in Cardiomyocytes Leads to Functional Impairment and Stimulation of Pro-Inflammatory and Pro-Fibrotic Gene Regulatory Networks in a Left Ventricular Hypertrophy Model in Mice
Source: Int J Mol Sci. 2024 May 29;25(11):5929. doi: 10.3390/ijms25115929 (PMC11172934; doi:10.3390/ijms25115929)
Supplement: Supplementary file 1 [file ijms-25-05929-s001.zip]

Archive with 1 entries (1 files):
- ijms-2984807-supplementary.pdf
